# Supplementary material for: Serotypes, antibiotic susceptibility and whole-genome characterization of Streptococcus pneumoniae in Sichuan Province, China in 2023
Source: J Med Microbiol. 2025 Dec 18;74(12):002107. doi: 10.1099/jmm.0.002107 (PMC12713682; doi:10.1099/jmm.0.002107)
Supplement: Uncited Supplementary Material 1. [file jmm-74-02107-s001.xlsx]

## Sheet: Table S1
Table S1 Source information of 105 strains of Streptococcus pneumoniae
ID	City	Gender	Age	Speimen Types
SC2023001	Chengdu	male	3 years	sputum
SC2023002	Chengdu	male	72 years	sputum
SC2023003	Chengdu	male	3 years	sputum
SC2023004	Chengdu	male	71 years	sputum
SC2023005	Chengdu	male	3 years	sputum
SC2023006	Chengdu	male	79 years	sputum
SC2023007	Chengdu	female	2 years	sputum
SC2023008	Chengdu	female	20 years	sputum
SC2023009	Deyang	male	87 years	sputum
SC2023010	Deyang	female	3 years	sputum
SC2023011	Deyang	male	1 year	sputum
SC2023012	Dazhou	female	73 years	blood
SC2023013	Dazhou	male	3 months	sputum
SC2023014	Dazhou	male	1 year	sputum
SC2023015	Dazhou	female	5 months	sputum
SC2023016	Guangyuan	male	72 years	sputum
SC2023017	Guangyuan	male	1 year	sputum
SC2023018	Guangyuan	male	2 years	sputum
SC2023019	Guangyuan	female	83 years	sputum
SC2023020	Guangyuan	male	36 years	cerebrospinal fluid
SC2023021	Guangyuan	male	63 years	bronchoalveolar lavage fluid
SC2023022	Guangyuan	female	51 years	bronchoalveolar lavage fluid
SC2023023	Luzhou	female	4 years	sputum
SC2023024	Luzhou	male	1 year	sputum
SC2023025	Luzhou	female	7 years	sputum
SC2023026	Luzhou	male	3 years	sputum
SC2023027	Luzhou	female	3 years	sputum
SC2023028	Luzhou	female	10 months	sputum
SC2023029	Luzhou	female	3 years	sputum
SC2023030	Luzhou	female	5 months	sputum
SC2023031	Luzhou	male	3 years	sputum
SC2023032	Luzhou	female	3 years	sputum
SC2023033	Luzhou	male	3 months	sputum
SC2023034	Luzhou	female	3 years	sputum
SC2023035	Luzhou	male	1 year	sputum
SC2023036	Luzhou	female	5 years	sputum
SC2023037	Luzhou	female	55 years	sputum
SC2023038	Mianyang	male	6 years	sputum
SC2023039	Mianyang	male	4 years	sputum
SC2023040	Mianyang	male	4 years	sputum
SC2023041	Mianyang	male	68 years	sputum
SC2023042	Mianyang	male	5 years	sputum
SC2023043	Mianyang	male	4 years	sputum
SC2023044	Mianyang	male	3 years	sputum
SC2023045	Mianyang	female	7 years	sputum
SC2023046	Mianyang	male	11 months	sputum
SC2023047	Mianyang	male	2 years	sputum
SC2023048	Mianyang	female	3 years	sputum
SC2023049	Mianyang	male	5 years	sputum
SC2023050	Mianyang	female	6 years	sputum
SC2023051	Mianyang	female	3 years	blood
SC2023052	Mianyang	female	2 years	sputum
SC2023053	Mianyang	male	53 years	sputum
SC2023054	Nanchong	male	75 years	sputum
SC2023055	Nanchong	male	67 years	sputum
SC2023056	Nanchong	male	67 years	bronchoalveolar lavage fluid
SC2023057	Nanchong	male	1 year	sputum
SC2023058	Nanchong	female	7 months	sputum
SC2023059	Nanchong	female	43 years	sputum
SC2023060	Nanchong	female	1 year	sputum
SC2023061	Nanchong	female	10 years	sputum
SC2023062	Nanchong	male	5 months	sputum
SC2023063	Nanchong	female	3 years	sputum
SC2023064	Nanchong	female	56 years	sputum
SC2023065	Nanchong	male	66 years	sputum
SC2023066	Nanchong	male	64 years	sputum
SC2023067	Nanchong	female	3 years	sputum
SC2023068	Nanchong	female	6 years	sputum
SC2023069	Nanchong	male	6 years	sputum
SC2023070	Neijiang	male	1 year	sputum
SC2023071	Neijiang	male	6 years	sputum
SC2023072	Neijiang	female	68 years	blood
SC2023073	Neijiang	male	80 years	sputum
SC2023074	Neijiang	female	2 years	sputum
SC2023075	Neijiang	female	1 year	sputum
SC2023076	Neijiang	male	4 years	sputum
SC2023077	Neijiang	female	69 years	sputum
SC2023078	Neijiang	female	5 months	sputum
SC2023079	Neijiang	male	3 months	sputum
SC2023080	Neijiang	male	1 year	sputum
SC2023081	Neijiang	male	5 months	sputum
SC2023082	Neijiang	male	2 years	sputum
SC2023083	Panzhihua	male	69 years	sputum
SC2023084	Panzhihua	male	72 years	sputum
SC2023085	Panzhihua	female	68 years	blood
SC2023086	Panzhihua	male	48 years	sputum
SC2023087	Panzhihua	female	1 year	sputum
SC2023088	Panzhihua	female	8 months	bronchoalveolar lavage fluid
SC2023089	Panzhihua	male	2 years	sputum
SC2023090	Panzhihua	male	11 months	sputum
SC2023091	Panzhihua	male	3 months	sputum
SC2023092	Panzhihua	male	5 years	sputum
SC2023093	Panzhihua	male	1 year	sputum
SC2023094	Panzhihua	male	7 months	sputum
SC2023095	Panzhihua	female	2 years	sputum
SC2023096	Panzhihua	male	3 years	sputum
SC2023097	Panzhihua	male	1 year	sputum
SC2023098	Panzhihua	male	2 years	sputum
SC2023099	Panzhihua	male	8 months	sputum
SC2023100	Panzhihua	male	1 year	sputum
SC2023101	Panzhihua	male	85 years	sputum
SC2023102	Ziyang	male	74 years	sputum
SC2023103	Ziyang	male	92 years	sputum
SC2023104	Ziyang	male	66 years	sputum
SC2023105	Ziyang	missing	7 months	sputum

## Sheet: Table S2
Table S2 Sensitivity information of 105 Streptococcus pneumoniae strains to 14 antibiotics and the drug-resistance information of the strains
ID	AMX	FEP	CTX	CHL	CLI	ERY	LVX	LNZ	MEM	MEX	PEN	TCY	SXT	VAN	Macrolides			Tetracyclines			Amphenicols	Aminoglycosides
SC2023001	S	S	S	S	R	R	S	S	S	S	S	R	R	S	erm(B)	mef(A)	msr(D)	tet(M)
SC2023002	S	S	S	S	S	S	S	S	S	S	S	S	S	S	erm(B)	mef(A)	msr(D)	tet(M)
SC2023003	S	S	S	S	R	R	S	S	S	S	S	R	S	S	erm(B)	mef(A)	msr(D)	tet(M)
SC2023004	S	S	S	S	S	S	S	S	S	S	S	S	I	S	erm(B)			tet(M)
SC2023005	I	I	R	S	R	R	S	S	I	S	S	R	R	S	erm(B)	mef(A)	msr(D)	tet(M)
SC2023006	I	I	R	S	R	R	S	S	S	S	S	R	R	S	erm(B)	mef(A)	msr(D)	tet(M)
SC2023007	S	S	S	S	R	R	S	S	I	S	S	S	R	S	erm(B)			tet(M)			cat(pC194)
SC2023008	S	S	S	S	R	R	S	S	S	S	S	R	S	S	erm(B)			tet(M)
SC2023009	S	S	S	S	R	R	S	S	I	S	S	R	R	S	erm(B)
SC2023010	S	S	S	S	R	R	S	S	S	S	S	R	I	S	erm(B)	mef(A)	msr(D)	tet(M)
SC2023011	S	S	S	S	R	R	I	S	S	I	S	S	I	S	erm(B)			tet(M)
SC2023012	S	S	S	R	R	R	S	S	S	S	S	R	S	S	erm(B)			tet(M)
SC2023013	I	I	S	R	R	R	S	S	R	S	I	R	R	S	erm(B)	mef(A)	msr(D)	tet(M)
SC2023014	I	S	S	R	R	R	S	S	R	S	S	R	R	S	erm(B)	mef(A)	msr(D)	tet(M)
SC2023015	S	S	S	R	R	R	S	S	I	S	S	R	R	S	erm(B)	mef(A)	msr(D)	tet(M)
SC2023016	S	S	S	S	R	R	S	S	S	S	S	R	R	S	erm(B)			tet(M)
SC2023017	S	S	S	S	S	R	S	S	S	S	S	R	S	S	erm(B)			tet(M)
SC2023018	S	S	S	S	S	R	S	S	S	S	S	S	I	S	erm(B)			tet(M)
SC2023019	S	S	S	S	R	R	S	S	I	S	S	R	R	S	erm(B)			tet(M)
SC2023020	S	S	S	S	R	R	S	S	S	S	S	R	S	S	erm(B)			tet(M)
SC2023021	S	S	S	R	R	R	S	S	S	S	S	R	I	S	erm(B)			tet(M)
SC2023022	S	S	S	R	R	R	S	S	I	S	S	R	I	S	erm(B)			tet(M)
SC2023023	S	S	S	S	I	R	S	S	S	S	S	R	R	S	erm(B)	mef(A)	msr(D)	tet(M)
SC2023024	S	S	S	R	S	R	S	S	I	S	S	R	R	S	erm(B)			tet(M)			cat(pC194)
SC2023025	S	S	S	S	R	R	S	S	S	S	S	R	R	S	erm(B)	mef(A)	msr(D)	tet(M)
SC2023026	S	S	S	S	R	R	S	S	S	S	S	R	R	S	erm(B)			tet(M)
SC2023027	S	S	S	S	R	R	S	S	I	S	S	R	R	S	erm(B)			tet(M)
SC2023028	S	S	S	S	R	R	I	S	S	I	S	R	R	S	erm(B)	mef(A)	msr(D)	tet(M)
SC2023029	S	S	S	S	S	R	S	S	I	S	S	R	R	S	erm(B)	mef(A)	msr(D)	tet(M)
SC2023030	S	S	S	S	R	R	S	S	I	S	S	R	S	S	erm(B)	mef(A)	msr(D)	tet(M)
SC2023031	S	S	S	S	S	R	S	S	S	S	S	R	I	S	erm(B)			tet(M)
SC2023032	S	S	S	S	R	R	S	S	S	S	S	R	S	S	erm(B)			tet(M)
SC2023033	S	S	S	S	R	R	S	S	S	S	S	R	S	S	erm(B)	mef(A)	msr(D)	tet(M)
SC2023034	S	S	S	S	S	I	S	S	S	S	S	R	S	S	erm(B)	mef(A)	msr(D)	tet(M)
SC2023035	I	I	R	R	R	R	I	S	R	I	S	R	R	S	erm(B)	mef(A)	msr(D)	tet(M)
SC2023036	I	S	S	S	S	R	S	S	I	S	S	R	R	S	erm(B)			tet(M)
SC2023037	I	I	S	R	R	R	S	S	I	S	I	R	R	S	erm(B)	mef(A)	msr(D)	tet(M)
SC2023038	S	S	S	S	R	S	S	S	S	S	S	S	S	S	erm(B)			tet(M)
SC2023039	S	S	I	S	R	R	S	S	I	S	S	R	R	S	erm(B)	mef(A)	msr(D)	tet(M)
SC2023040	S	S	I	S	R	R	S	S	I	S	S	R	R	S	erm(B)	mef(A)	msr(D)	tet(M)
SC2023041	S	S	S	S	R	R	S	S	I	S	S	R	S	S	erm(B)			tet(M)
SC2023042	S	S	S	S	S	R	S	S	S	S	S	R	S	S	erm(B)			tet(M)
SC2023043	S	S	S	S	S	S	S	S	S	S	S	S	S	S	erm(B)			tet(M)
SC2023044	S	S	S	S	R	R	S	S	S	S	S	R	I	S	erm(B)			tet(M)
SC2023045	S	S	S	S	R	R	S	S	S	S	S	R	R	S	erm(B)			tet(M)
SC2023046	S	S	S	S	R	R	S	S	S	S	S	I	S	S	erm(B)			tet(M)
SC2023047	I	S	S	S	R	R	S	S	S	S	S	R	R	S	erm(B)			tet(M)
SC2023048	S	S	I	S	R	R	S	S	I	S	S	R	R	S	erm(B)	mef(A)	msr(D)	tet(M)
SC2023049	S	S	S	S	R	R	S	S	S	S	S	R	R	S	erm(B)			tet(M)
SC2023050	I	S	S	S	R	R	S	S	S	S	S	R	R	S	erm(B)	mef(A)	msr(D)	tet(M)
SC2023051	S	S	S	S	S	I	S	S	S	S	S	R	R	S	erm(B)			tet(M)
SC2023052	S	S	S	R	R	R	S	S	S	S	S	R	R	S	erm(B)			tet(M)
SC2023053	S	S	S	R	R	R	S	S	I	S	S	R	R	S	erm(B)			tet(M)
SC2023054	S	S	S	S	R	R	S	S	I	S	S	R	S	S	erm(B)			tet(M)
SC2023055	S	S	S	R	R	R	S	S	I	S	S	R	R	S	erm(B)			tet(M)			cat(pC194)
SC2023056	S	S	S	R	R	R	S	S	I	S	S	R	S	S	erm(B)			tet(M)			cat(pC194)
SC2023057	S	S	S	R	R	R	S	S	S	S	S	R	I	S	erm(B)			tet(M)
SC2023058	S	S	S	S	R	R	S	S	S	S	S	R	I	S	erm(B)			tet(M)
SC2023059	S	S	S	S	R	R	S	S	S	S	S	R	I	S	erm(B)			tet(M)
SC2023060	S	S	S	S	R	R	S	S	S	S	S	R	S	S	erm(B)			tet(M)
SC2023061	S	S	S	S	R	R	S	S	S	S	S	R	I	S	erm(B)			tet(M)
SC2023062	S	S	S	S	R	R	S	S	S	I	S	R	I	S	erm(B)			tet(M)
SC2023063	I	S	I	S	R	R	S	S	S	S	S	R	R	S	erm(B)	mef(A)	msr(D)	tet(M)
SC2023064	S	I	S	R	R	R	S	S	S	S	S	R	R	S	erm(B)			tet(M)
SC2023065	I	I	S	R	R	R	S	S	R	S	S	R	R	S	erm(B)	mef(A)	msr(D)	tet(M)
SC2023066	S	S	S	R	R	R	S	S	S	S	S	S	S	S	erm(B)
SC2023067	S	S	S	R	R	R	S	S	S	S	S	S	S	S	erm(B)			tet(M)
SC2023068	S	S	R	S	S	R	S	S	I	S	S	R	R	S	erm(B)			tet(M)			cat(pC194)
SC2023069	S	I	S	R	R	R	S	S	R	S	S	R	R	S	erm(B)			tet(M)
SC2023070	I	I	S	R	R	R	S	S	R	S	S	R	R	S	erm(B)	mef(A)	msr(D)	tet(M)
SC2023071	S	I	S	R	R	R	S	S	I	S	S	R	R	S	erm(B)			tet(M)
SC2023072	S	S	R	R	R	R	S	S	S	S	S	R	I	S	erm(B)			tet(M)			cat(pC194)
SC2023073	I	I	S	S	R	R	S	S	R	S	I	R	R	S	erm(B)	mef(A)	msr(D)	tet(M)
SC2023074	I	S	S	S	S	R	S	S	R	S	S	R	I	S	erm(B)	mef(A)	msr(D)	tet(M)
SC2023075	I	S	S	R	R	R	S	S	R	S	I	R	R	S	erm(B)	mef(A)	msr(D)	tet(M)
SC2023076	I	I	S	R	R	R	S	S	I	S	S	R	R	S	erm(B)	mef(A)	msr(D)	tet(M)
SC2023077	S	S	S	R	R	R	S	S	S	S	S	R	S	S	erm(B)	mef(A)	msr(D)	tet(M)
SC2023078	S	S	S	S	S	R	S	S	S	S	S	R	I	S	erm(B)			tet(M)
SC2023079	S	S	S	S	S	S	S	S	S	S	S	S	S	S	erm(B)	mef(A)	msr(D)		lsa(C)	tetA(60)		aph(3')-III	ant(6)-Ia
SC2023080	S	S	S	R	R	R	S	S	R	S	S	R	R	S	erm(B)			tet(M)
SC2023081	I	S	S	R	R	R	S	S	R	S	I	R	R	S	erm(B)	mef(A)	msr(D)	tet(M)
SC2023082	I	S	S	R	R	R	S	S	R	S	S	R	R	S	erm(B)	mef(A)	msr(D)	tet(M)
SC2023083	S	S	S	R	R	R	S	S	I	S	S	R	R	S	erm(B)	mef(A)	msr(D)	tet(M)
SC2023084	I	I	S	R	R	R	S	S	I	S	S	R	R	S	erm(B)	mef(A)	msr(D)	tet(M)
SC2023085	S	S	S	R	R	R	S	S	S	S	S	R	R	S	erm(B)	mef(A)	msr(D)	tet(M)
SC2023086	I	I	S	R	R	R	S	S	I	S	I	R	R	S	erm(B)			tet(M)
SC2023087	S	S	S	S	S	S	S	S	S	S	S	S	S	S	erm(B)	mef(A)	msr(D)	tet(M)
SC2023088	I	I	S	R	R	R	S	S	I	S	S	R	R	S
SC2023089	I	I	S	R	R	R	S	S	R	S	I	R	R	S	erm(B)	mef(A)	msr(D)	tet(M)
SC2023090	S	I	S	R	R	R	S	S	I	S	S	R	R	S	erm(B)	mef(A)	msr(D)	tet(M)
SC2023091	S	S	S	R	R	R	S	S	S	S	S	R	R	S	erm(B)			tet(M)
SC2023092	I	I	S	R	R	R	S	S	R	S	I	R	R	S	erm(B)			tet(M)
SC2023093	S	I	S	R	R	R	S	S	S	S	S	S	S	S	erm(B)	mef(A)	msr(D)	tet(M)
SC2023094	S	S	S	R	R	R	S	S	I	S	S	R	R	S	erm(B)			tet(M)
SC2023095	I	I	S	R	R	R	S	S	R	S	I	R	R	S	erm(B)			tet(M)
SC2023096	S	S	S	S	R	R	S	S	S	S	S	R	R	S	erm(B)	mef(A)	msr(D)	tet(M)
SC2023097	I	I	S	R	R	R	S	S	R	S	I	R	S	S	erm(B)			tet(M)
SC2023098	I	S	S	R	R	R	S	S	I	S	S	R	R	S	erm(B)	mef(A)	msr(D)	tet(M)
SC2023099	I	I	S	R	R	R	S	S	I	S	S	R	R	S	erm(B)	mef(A)	msr(D)	tet(M)
SC2023100	I	I	R	R	R	R	S	S	R	S	I	S	R	S	erm(B)	mef(A)	msr(D)	tet(M)
SC2023101	I	S	S	R	R	R	S	S	I	S	I	R	R	S	erm(B)						cat(pC194)
SC2023102	I	I	S	R	R	R	S	S	R	S	I	R	R	S	erm(B)	mef(A)	msr(D)	tet(M)
SC2023103	S	I	S	R	R	R	S	S	I	S	I	R	R	S	erm(B)	mef(A)	msr(D)	tet(M)
SC2023104	I	I	S	R	R	R	S	S	R	S	I	R	R	S	erm(B)			tet(M)
SC2023105	I	S	R	R	R	S	S	I	S	I	NI	R	S	S	erm(B)	mef(A)	msr(D)	tet(M)

## Sheet: Table S3
Table S3 The quality-control metrics of the 105 Streptococcus pneumoniae genomes
ID	contigs (>= 0 bp)	contigs (>= 1000 bp)	contigs (>= 5000 bp)	contigs (>= 10000 bp)	contigs (>= 25000 bp)	contigs (>= 50000 bp)	Total length (>= 0 bp)	Total length (>= 1000 bp)	Total length (>= 5000 bp)	Total length (>= 10000 bp)	Total length (>= 25000 bp)	Total length (>= 50000 bp)	contigs	Largest contig	Total length	GC (%)	N50	N90	auN	L50	L90	N's per 100 kbp
SC2023001	65	62	53	43	26	16	2030514	2028368	2007666	1938290	1614736	1247745	65	203334	2030514	39.7	55568	19453	68925.3	12	36	0
SC2023002	66	63	53	43	27	14	2029688	2027759	2006001	1936526	1625839	1158807	66	203307	2029688	39.7	57936	18236	68698.9	12	37	0
SC2023003	66	62	52	43	26	16	2030625	2027924	2006166	1942387	1624415	1262518	66	203307	2030625	39.7	57756	18236	69458.7	12	36	0
SC2023004	56	46	39	33	26	11	2036467	2029434	2016602	1978407	1845669	1249179	56	311467	2036467	39.61	78599	28686	106879	8	26	15.86
SC2023005	87	60	50	41	25	16	2044817	2026709	2004975	1941246	1642450	1317377	87	203307	2044817	39.68	57706	18655	74992	11	35	3.33
SC2023006	63	60	51	42	26	17	2029863	2027717	2007009	1943221	1643404	1317672	63	203307	2029863	39.7	57758	19453	70148.8	12	35	0
SC2023007	75	67	53	44	30	19	2146013	2139857	2108016	2051056	1789544	1383100	75	114800	2146013	39.5	59859	19950	59428.4	14	37	14.03
SC2023008	55	47	43	37	28	16	2065458	2059702	2049719	2008631	1845068	1389448	55	203625	2065458	39.54	64860	24590	80285	11	29	0
SC2023009	50	45	39	33	24	14	2015997	2012632	1999454	1958030	1786065	1392913	50	247845	2015997	39.63	71388	21948	103898	8	26	0
SC2023010_	64	62	51	42	24	13	2031293	2029448	2005625	1945010	1598552	1195967	64	203735	2031293	39.69	65678	18655	76727	10	35	0.49
SC2023011	66	59	50	38	27	15	2119398	2114490	2093988	2006177	1801718	1355700	66	198947	2119398	39.48	65694	19488	79843.6	10	32	15
SC2023012	28	28	25	21	18	15	2092891	2092891	2085315	2052744	2004112	1894944	28	262135	2092891	39.63	128570	51019	146184	6	15	0
SC2023013	65	60	53	44	25	14	2031495	2028012	2011795	1949241	1593175	1190547	65	203292	2031495	39.69	58666	18655	70566.8	11	36	0
SC2023014	32	32	31	28	23	15	2079606	2079606	2076895	2056804	1967106	1691529	32	385754	2079606	39.7	90496	32750	147636	6	20	0.05
SC2023015	32	31	30	28	22	15	2080685	2080126	2075208	2061797	1952088	1706148	32	404462	2080685	39.68	90916	32750	153915	6	20	0.48
SC2023016	79	53	43	36	25	15	2040602	2024980	1997849	1956843	1768637	1380723	79	194026	2040602	39.59	74621	21806	83456.1	9	28	3.87
SC2023017	53	47	39	33	23	17	2029110	2025097	2004368	1964919	1777904	1548325	53	218952	2029110	39.6	75840	22247	91373.3	9	26	14.93
SC2023018	53	48	42	35	26	17	2027883	2024853	2011471	1966496	1804369	1457216	53	163091	2027883	39.61	80746	24761	77638.8	10	27	19.38
SC2023019	50	45	39	33	24	18	2028306	2025276	2010533	1970800	1805235	1558244	50	163091	2028306	39.61	81567	24761	80647.3	10	25	17.5
SC2023020	45	42	36	32	26	15	2024434	2022530	2011863	1987465	1889353	1464578	45	281709	2024434	39.61	81568	32799	104534	8	24	17.54
SC2023021	33	33	31	27	23	16	2112075	2112075	2106046	2074603	2016770	1737817	33	198268	2112075	39.73	114868	44486	111228	7	20	0
SC2023022	35	35	32	30	24	17	2162504	2162504	2154876	2140500	2032743	1775846	35	279330	2162504	39.51	101102	33409	112608	8	21	0.05
SC2023023	59	55	49	43	26	14	2013306	2010271	1994624	1954601	1630225	1182590	59	202358	2013306	39.78	60007	19453	71296.4	11	35	0
SC2023024	84	71	58	47	31	16	2165390	2156276	2129160	2052642	1760778	1203474	84	129854	2165390	39.53	58937	18173	57985.4	14	40	51.86
SC2023025	56	55	46	40	25	15	2029980	2029056	2008352	1968853	1682673	1316748	56	202666	2029980	39.76	67585	20344	76384.2	11	32	0
SC2023026	54	50	39	33	22	17	2126324	2123905	2091204	2050569	1849110	1648174	54	215072	2126324	39.6	103011	24132	100431	8	25	0.71
SC2023027	65	61	50	44	27	14	2122031	2119225	2089215	2052605	1769488	1314962	65	217823	2122031	39.67	63207	17817	86975.9	10	34	15.5
SC2023028	63	61	51	42	26	16	2068749	2067215	2045290	1984001	1677217	1299135	63	203979	2068749	39.71	57706	19453	73106.9	12	35	0
SC2023029	61	59	50	41	25	15	2031695	2030163	2010328	1949474	1645943	1280452	61	203536	2031695	39.69	60148	18655	74587	11	34	0
SC2023030	62	54	46	39	26	17	2072618	2067585	2052615	2007300	1773772	1404758	62	158187	2072618	39.51	64816	21966	72323.9	11	30	14.52
SC2023031	55	50	43	37	25	12	2093257	2090001	2073087	2034436	1814173	1305209	55	213393	2093257	39.55	90052	22047	92858	8	28	0
SC2023032	65	58	48	43	28	13	2097526	2092794	2069412	2035996	1770804	1193820	65	177863	2097526	39.49	57105	20669	73302.8	11	34	18.21
SC2023033	65	61	52	45	28	15	2034322	2031507	2009643	1961425	1636723	1169463	65	167591	2034322	39.69	57076	20294	62772.2	13	37	0
SC2023034	73	63	52	43	26	14	2031943	2024638	2002263	1938633	1623071	1193445	73	203979	2031943	39.72	65437	17983	71183.7	11	36	0
SC2023035	66	63	54	45	26	14	2031903	2029612	2006311	1944857	1601083	1179426	66	167632	2031903	39.69	57756	17364	68512.8	11	37	0.49
SC2023036	29	29	29	29	21	11	2043659	2043659	2043659	2043659	1890633	1531429	29	380538	2043659	39.77	132177	29301	156308	5	20	0.98
SC2023037	34	34	31	28	22	16	2111932	2111932	2102409	2078199	1967059	1764572	34	225495	2111932	39.72	121388	32302	120256	7	20	0.47
SC2023038	64	59	52	44	27	15	2087732	2083905	2064993	2008918	1712256	1239160	64	196489	2087732	39.59	60751	21162	69749.7	12	35	0
SC2023039	63	58	50	42	27	15	2032166	2028683	2010559	1953149	1668870	1226719	63	173585	2032166	39.7	55329	19453	70208	12	35	17.17
SC2023040	65	62	52	44	26	15	2030762	2028687	2006114	1951954	1623931	1213135	65	203562	2030762	39.7	58264	17983	69613.1	12	36	0
SC2023041	70	60	50	40	23	16	2080285	2073527	2055229	1986650	1674335	1389316	70	135734	2080285	39.52	67125	19518	72486.3	11	32	15.05
SC2023042	40	40	34	27	24	13	1970674	1970674	1955202	1904109	1847925	1415304	40	249292	1970674	39.75	73756	33503	112926	7	22	0
SC2023043	50	42	35	29	23	10	2039216	2034138	2020071	1982405	1871196	1364118	50	311475	2039216	39.61	106607	29532	130901	6	22	15.84
SC2023044	64	58	49	42	29	20	2149545	2145801	2129907	2081381	1854670	1531527	64	106955	2149545	39.45	66002	21812	65111.2	13	33	13.63
SC2023045	75	67	52	44	27	16	2125691	2119749	2089498	2038066	1714355	1284982	75	127077	2125691	39.55	59162	19745	63755	13	36	0
SC2023046	48	39	34	28	20	10	2031977	2026273	2015820	1977857	1829972	1442692	48	311475	2031977	39.6	129102	28686	139762	5	20	15.9
SC2023047	47	41	37	31	23	14	2037917	2034405	2027215	1987002	1846811	1539033	47	303662	2037917	39.67	73775	25988	132194	6	23	26.06
SC2023048	71	68	57	46	28	16	2082665	2080401	2055057	1978270	1660241	1248765	71	203484	2082665	39.72	57664	17150	67098.1	13	39	0
SC2023049	86	79	65	54	29	13	2094600	2088967	2042771	1963721	1550816	978964	86	154827	2094600	39.59	46912	12909	55557.3	15	48	18.43
SC2023050	75	64	48	41	29	18	2111675	2104747	2070743	2025706	1801531	1388101	75	154233	2111675	39.53	56695	23320	67550.6	12	34	13.88
SC2023051	26	25	24	23	17	14	2026683	2026183	2024383	2016178	1906490	1782137	26	314525	2026683	39.63	187757	49246	172327	4	15	0
SC2023052	26	26	23	19	18	14	2148626	2148626	2142720	2115492	2093853	1963406	26	286229	2148626	39.46	216335	58220	171434	5	14	0.47
SC2023053	26	26	25	21	16	13	2034313	2034313	2032595	2000675	1901961	1782052	26	314317	2034313	39.64	187715	49619	176693	4	14	0.49
SC2023054	62	54	43	35	27	14	2110429	2104647	2084930	2026881	1893195	1389162	62	186277	2110429	39.69	76579	24158	83301.5	10	28	0
SC2023055	80	68	54	45	29	17	2194955	2186411	2156868	2099527	1788494	1327878	80	126750	2194955	39.48	60910	18879	62238.2	13	38	30.34
SC2023056	64	55	47	40	26	17	2138270	2131632	2117797	2071372	1832803	1504997	64	207156	2138270	39.56	77394	21162	80553.6	11	31	7.06
SC2023057	53	47	41	36	26	16	2079881	2075155	2063675	2029169	1839582	1432348	53	173785	2079881	39.52	76525	24303	81845.6	10	28	0
SC2023058	64	56	47	39	29	20	2149157	2144108	2124010	2066636	1905759	1573704	64	149540	2149157	39.45	66246	18389	70686.2	12	31	14.33
SC2023059	55	51	42	34	26	15	2085677	2082901	2060234	2005984	1877528	1456242	55	280453	2085677	39.62	79682	25042	100964	9	26	1.25
SC2023060	48	45	35	30	22	16	2103367	2101720	2078751	2047366	1887916	1691592	48	270771	2103367	39.62	104538	24141	122666	7	23	15.64
SC2023061	51	46	40	35	26	15	2043240	2040331	2028547	1995995	1846038	1430732	51	229615	2043240	39.6	65248	26192	97106.5	9	26	0
SC2023062	57	51	41	34	26	16	2063071	2059208	2035824	1983636	1858084	1484280	57	180418	2063071	39.61	82345	28517	84629.2	10	26	15.95
SC2023063	65	63	52	44	27	15	2032652	2031118	2007369	1948701	1620411	1183872	65	167271	2032652	39.7	57661	19453	64217.2	12	37	0
SC2023064	23	22	20	19	19	15	2173083	2172348	2169664	2162158	2162158	2009916	23	283077	2173083	39.62	161522	51530	153582	6	14	0
SC2023065	34	34	31	29	23	15	2108886	2108886	2099736	2086430	1968993	1688184	34	223345	2108886	39.73	121100	33720	118970	7	21	0.47
SC2023066	23	22	19	18	15	15	2097037	2096226	2090272	2082573	2020821	2020821	23	339805	2097037	39.65	160905	76891	166681	5	14	0
SC2023067	15	15	14	13	13	11	2118215	2118215	2116458	2107142	2107142	2020504	15	616096	2118215	39.61	241463	56898	299473	3	9	0.47
SC2023068	42	41	39	37	26	20	2153503	2152751	2147851	2131822	1932271	1726457	42	215210	2153503	39.49	75087	24849	88664.4	10	27	0.46
SC2023069	38	38	36	34	25	21	2177644	2177644	2172646	2156905	1993804	1849138	38	164866	2177644	39.54	80576	32405	87680.5	10	24	0.46
SC2023070	34	34	30	29	22	15	2078105	2078105	2067567	2060212	1940024	1694187	34	224653	2078105	39.72	126367	32987	121003	7	20	0.48
SC2023071	38	36	29	27	21	16	2149785	2148354	2127881	2111339	2014749	1837438	38	271112	2149785	39.62	125816	36962	124410	7	19	0.47
SC2023072	19	19	18	17	16	13	2051192	2051192	2050037	2042926	2025727	1919537	19	279725	2051192	39.62	195371	61544	171040	5	12	0
SC2023073	34	34	30	29	22	13	2000150	2000150	1987850	1979496	1865357	1565176	34	340643	2000150	39.8	120505	29813	142356	6	20	0
SC2023074	29	29	27	26	21	13	2067620	2067620	2060273	2052604	1957780	1671716	29	400390	2067620	39.77	131975	34412	164366	5	18	0
SC2023075	42	41	36	34	26	18	2110357	2109848	2100778	2088184	1936611	1648109	42	225413	2110357	39.74	73140	30047	95908.6	9	25	0
SC2023076	39	38	35	31	24	16	2084107	2083336	2072641	2042281	1909243	1635271	39	223129	2084107	39.7	96219	29863	104705	7	23	0
SC2023077	26	25	24	24	21	14	2136748	2135862	2134811	2134811	2077179	1812929	26	210539	2136748	39.65	153013	43479	131830	6	17	0.47
SC2023078	61	60	53	49	36	27	3909427	3908905	3894886	3862444	3637545	3324629	61	246610	3909427	39.43	127502	33721	137666	10	32	0.51
SC2023079	37	36	35	34	26	17	2196846	2196076	2194351	2189349	2073817	1762950	37	172631	2196846	39.59	87800	32449	103352	8	23	0
SC2023080	26	26	24	23	19	14	2035808	2035808	2028461	2020107	1937362	1767271	26	386159	2035808	39.8	132033	38984	166484	5	16	0.49
SC2023081	33	33	30	28	20	14	2065660	2065660	2056213	2038368	1905292	1702417	33	387399	2065660	39.76	126639	29858	156757	5	19	0
SC2023082	32	31	28	28	22	14	2078906	2078095	2071072	2071072	1953672	1662315	32	199039	2078906	39.75	126613	33818	119061	7	20	1.92
SC2023083	31	31	29	28	22	15	2071221	2071221	2063874	2055518	1937489	1697185	31	225351	2071221	39.71	100645	33856	120698	7	20	0
SC2023084	34	33	31	31	23	14	2062523	2061752	2055492	2055492	1911763	1576896	34	224517	2062523	39.7	126371	29809	117740	6	22	1.45
SC2023085	14	14	14	14	14	12	2206923	2206923	2206923	2206923	2206923	2141944	14	521431	2206923	39.63	194143	95061	253349	4	10	0
SC2023086	37	37	32	30	23	15	2058030	2058030	2047781	2030141	1886749	1615420	37	398396	2058030	39.75	85282	28381	146466	6	22	0
SC2023087	35	35	33	30	22	15	1991350	1991350	1987874	1966580	1819770	1571321	35	253047	1991350	39.77	95975	25295	109665	7	21	0
SC2023088	38	37	34	32	23	17	2062276	2061505	2055232	2037954	1880482	1667539	38	223161	2062276	39.69	78456	26505	108663	7	23	0.48
SC2023089	37	37	33	30	23	15	2075886	2075886	2063502	2042562	1891245	1601458	37	225421	2075886	39.71	96013	30002	111787	7	23	0.48
SC2023090	23	23	22	20	17	14	2156121	2156121	2152250	2135077	2075525	1966778	23	353374	2156121	39.64	132406	53778	171954	5	14	0.93
SC2023091	27	27	26	25	17	13	2122656	2122656	2120315	2110513	1954003	1806256	27	320990	2122656	39.65	139976	33894	159650	5	16	0
SC2023092	36	34	31	30	23	16	2068863	2067532	2058332	2050558	1913695	1661776	36	225540	2068863	39.71	81810	33081	112005	7	22	0
SC2023093	28	27	25	24	23	20	2202352	2201566	2197948	2190348	2175186	2080789	28	270516	2202352	39.51	119116	51313	123438	7	19	0
SC2023094	39	39	35	31	27	19	2181493	2181493	2171948	2137884	2079378	1812440	39	170122	2181493	39.62	89010	28481	96358.2	9	23	0.46
SC2023095	35	35	31	29	22	13	2081395	2081395	2066929	2051801	1924371	1598313	35	378032	2081395	39.75	121312	29296	147352	6	21	0.48
SC2023096	33	32	30	28	20	15	2149093	2148477	2144805	2128867	1971145	1797697	33	245738	2149093	39.61	125700	32833	131574	6	19	0.47
SC2023097	30	30	29	28	24	16	2088450	2088450	2083532	2074426	1998423	1726483	30	198051	2088450	39.64	126725	34649	114604	7	20	0.96
SC2023098	36	35	32	30	22	13	2060712	2059941	2049107	2034155	1879622	1568799	36	341622	2060712	39.78	121161	26622	136231	6	22	0.97
SC2023099	36	36	33	31	25	17	2080797	2080797	2070504	2056092	1938276	1673284	36	225279	2080797	39.71	76127	29863	106662	8	23	1.44
SC2023100	36	36	33	31	23	20	2149478	2149478	2141452	2126697	1967653	1849370	36	164821	2149478	39.45	84643	38122	93184.9	9	23	0.47
SC2023101	33	33	29	28	23	15	2120396	2120396	2110018	2102530	2006507	1722236	33	400116	2120396	39.78	121161	34639	152602	6	20	0.47
SC2023102	31	30	29	28	22	15	2110648	2110067	2105149	2098095	1979917	1734415	31	219751	2110648	39.72	130918	32566	122450	7	20	0
SC2023103	27	27	23	22	18	13	2099089	2099089	2090656	2084598	2021247	1846266	27	320102	2099089	39.59	148514	48919	157218	6	14	0.48
SC2023104	33	33	31	29	23	15	2083698	2083698	2076351	2060997	1939925	1657916	33	225269	2083698	39.67	95371	32746	116932	7	21	0.96
SC2023105	40	39	35	34	24	16	2095501	2094979	2083586	2076793	1890931	1595895	40	225125	2095501	39.71	76391	26838	106046	8	24	0.48

## Sheet: Table S4
Table S4 Molecular characteristics of 105 Streptococcus pneumoniae isolates
ID	aroE	gdh	gki	recP	spi	xpt	ddl	Serotypes	MLST	GPSC	CC
SC2023001	4	16	19	15	6	20	26	19F	271	1	271
SC2023002	4	16	19	15	6	20	26	19F	271	1	271
SC2023003	4	16	19	15	6	20	26	19F	271	1	271
SC2023004	4	16	19	15	6	20	26	19F	271	1	271
SC2023005	4	16	19	15	6	20	26	19F	271	1	271
SC2023006	4	16	19	15	6	20	26	19F	271	1	271
SC2023007	7	6	33	2	6	3	260	6E	13962	23	Ungrouped
SC2023008	7	405	4	113	17	1	4	15C	9785	Not assigned	Ungrouped
SC2023009	5	8	2	16	6	19	245	41A	6908	851	Ungrouped
SC2023010	4	16	19	15	6	20	26	19F	271	1	271
SC2023011	12	19	2	17	6	6	14	23A	9396	10	230
SC2023012	1	8	8	66	9	103	245	16F	8250	158	Ungrouped
SC2023013	4	16	19	15	6	20	26	19F	271	1	271
SC2023014	8	16	19	15	6	20	522	19F	7962	1	271
SC2023015	8	16	19	15	6	20	522	19F	7962	1	271
SC2023016	46	8	2	10	6	1	22	3	505	12	505
SC2023017	46	8	2	10	6	1	22	3	505	12	505
SC2023018	46	8	2	10	6	1	22	3	505	12	505
SC2023019	46	8	2	10	6	1	22	3	505	12	505
SC2023020	46	667	2	10	6	1	22	3	15272	12	505
SC2023021	1	181	2	1	6	28	14	20	9114	1007	Ungrouped
SC2023022	2	13	2	1	6	121	121	6B	902	321	902
SC2023023	4	16	19	15	6	20	1	19A	320	1	271
SC2023024	5	6	1	2	6	3	4	6E	90	23	Ungrouped
SC2023025	4	16	19	15	6	20	1	19A	320	1	271
SC2023026	7	13	8	6	1	6	8	23A	338	5	338
SC2023027	7	13	1	15	17	6	245	6B	7397	382	Ungrouped
SC2023028	4	16	19	15	6	20	26	19F	271	1	271
SC2023029	4	16	19	15	6	20	26	19F	271	1	271
SC2023030	7	25	4	1	15	20	28	6A	2467	13	Ungrouped
SC2023031	2	8	83	16	6	19	18	35C	7752	230	7752
SC2023032	137	8	4	6	6	167	17	23F	16240	Not assigned	Ungrouped
SC2023033	4	16	19	15	6	20	26	19F	271	1	271
SC2023034	4	16	19	15	6	20	26	19F	271	1	271
SC2023035	4	16	19	15	6	20	26	19F	271	1	271
SC2023036	4	16	19	15	6	20	1	19A	320	1	271
SC2023037	4	16	19	15	6	20	26	19F	271	1	271
SC2023038	5	8	297	8	77	103	245	16F	6542	Not assigned	Ungrouped
SC2023039	4	16	19	15	6	20	26	19F	271	1	271
SC2023040	4	16	19	15	6	20	26	19F	271	1	271
SC2023041	2	5	36	12	17	21	14	15A	63	904；9	Ungrouped
SC2023042	7	8	40	1	6	1	22	3	4655	12	Ungrouped
SC2023043	7	13	4	16	6	1	4	15A	11972	69	11972
SC2023044	2	13	2	1	6	20	121	6B	19393	321	902
SC2023045	5	6	1	2	6	3	4	6E	90	23	Ungrouped
SC2023046	7	13	4	16	6	1	4	15A	11972	69	11972
SC2023047	5	8	4	16	6	1	31	11A	99	73	Ungrouped
SC2023048	8	16	19	15	6	20	26	19F	1937	1	271
SC2023049	2	8	9	38	17	7	9	6C	10392	244	Ungrouped
SC2023050	5	5	1	1	9	220	8	7C	11967	248	Ungrouped
SC2023051	5	8	829	16	6	1	4	11A	18482	73	Ungrouped
SC2023052	12	13	2	17	6	22	14	24	709	10	230
SC2023053	5	8	829	16	6	1	4	11A	18482	73	Ungrouped
SC2023054	5	5	1	1	9	1	4	34	11945	45	Ungrouped
SC2023055	5	6	1	2	6	3	4	6E	90	23	Ungrouped
SC2023056	5	8	297	8	77	103	245	16F	6542	Not assigned	Ungrouped
SC2023057	12	19	2	17	6	22	14	23F	230	10	230
SC2023058	2	13	2	1	6	121	121	6B	902	321	902
SC2023059	2	8	83	16	6	19	18	35C	7752	230	7752
SC2023060	7	13	8	6	1	337	8	23A	5242	5	338
SC2023061	5	8	4	310	17	20	26	11A	19488	73	Ungrouped
SC2023062	1	8	8	66	9	103	245	16F	8250	159	Ungrouped
SC2023063	4	16	19	15	6	20	26	19F	271	1	271
SC2023064	2	8	83	16	6	19	18	35C	7752	230	7752
SC2023065	4	16	19	15	6	20	26	19F	271	1	271
SC2023066	10	33	4	18	6	365	17	35A	7751	212	Ungrouped
SC2023067	7	13	4	16	6	1	31	15A	14097	69	11972
SC2023068	5	6	1	2	6	3	4	6E	90	23	Ungrouped
SC2023069	5	6	1	2	6	3	4	6E	90	23	Ungrouped
SC2023070	4	16	19	15	6	20	26	19F	271	1	271
SC2023071	4	4	2	4	4	1	1	23F	81	16	Ungrouped
SC2023072	2	5	29	16	42	3	22	3	12902	3	Ungrouped
SC2023073	4	16	19	15	6	20	1	19A	320	1	271
SC2023074	4	16	19	15	6	20	1	19A	320	1	271
SC2023075	8	16	19	15	6	20	260	19F	19441	1	271
SC2023076	4	16	19	15	6	20	26	19F	271	1	271
SC2023077	10	8	82	16	17	19	18	6C	19847	Not assigned	Ungrouped
SC2023078	4	16	19	15	6	20	26	19F	271	Not assigned	271
SC2023079	15	29	4	21	30	427	14	6E	9237	14	Ungrouped
SC2023080	4	16	19	15	6	20	1	19A	320	1	271
SC2023081	4	16	19	15	6	20	1	19A	320	1	271
SC2023082	4	16	19	15	6	20	26	19F	271	1	271
SC2023083	4	16	19	15	6	20	26	19F	271	1	271
SC2023084	4	16	19	15	6	20	26	19F	271	1	271
SC2023085	1	8	4	12	6	19	18	18C	16248	107	Ungrouped
SC2023086	4	16	19	15	6	20	1	19A	320	1	271
SC2023087	7	8	40	1	6	1	22	3	4655	12	Ungrouped
SC2023088	4	16	19	15	6	20	26	19F	271	1	271
SC2023089	4	16	19	15	6	20	26	19F	271	1	271
SC2023090	7	187	122	87	17	1	512	15B	7768	152	Ungrouped
SC2023091	7	32	53	6	6	6	63	23F	13646	24	Ungrouped
SC2023092	4	16	19	15	6	20	26	19F	271	1	271
SC2023093	8	13	14	4	6	4	14	14	876	4	Ungrouped
SC2023094	4	4	2	4	4	1	1	23F	81	16	Ungrouped
SC2023095	4	16	19	15	6	20	1	19A	320	1	271
SC2023096	7	32	53	6	6	6	63	23F	13646	24	Ungrouped
SC2023097	4	16	19	15	6	20	26	19F	271	1	271
SC2023098	4	16	19	15	6	20	1	19A	320	1	271
SC2023099	4	16	19	15	6	20	26	19F	271	1	271
SC2023100	5	6	1	2	6	3	4	6E	90	23	Ungrouped
SC2023101	4	16	19	15	6	20	1	19A	320	1	271
SC2023102	4	16	19	15	6	20	26	19F	271	1	271
SC2023103	2	8	70	16	6	19	18	11B	2754	230	7752
SC2023104	4	16	19	15	6	20	26	19F	271	1	271
SC2023105	4	16	19	15	6	20	26	19F	271	1	271

## Sheet: Table S5
Table S5 Accession numbers of 105 Streptococcus pneumoniae samples
ID	Sample Accession
SC2023001	SAMN53075874
SC2023002	SAMN53075875
SC2023003	SAMN53075876
SC2023004	SAMN53075877
SC2023005	SAMN53075878
SC2023006	SAMN53075879
SC2023007	SAMN53075880
SC2023008	SAMN53075881
SC2023009	SAMN53075882
SC2023010	SAMN53075883
SC2023011	SAMN53075884
SC2023012	SAMN53075885
SC2023013	SAMN53075886
SC2023014	SAMN53075887
SC2023015	SAMN53075888
SC2023016	SAMN53075889
SC2023017	SAMN53075890
SC2023018	SAMN53075891
SC2023019	SAMN53075892
SC2023020	SAMN53075893
SC2023021	SAMN53075894
SC2023022	SAMN53075895
SC2023023	SAMN53075896
SC2023024	SAMN53075897
SC2023025	SAMN53075898
SC2023026	SAMN53075899
SC2023027	SAMN53075900
SC2023028	SAMN53075901
SC2023029	SAMN53075902
SC2023030	SAMN53075903
SC2023031	SAMN53075904
SC2023032	SAMN53075905
SC2023033	SAMN53075906
SC2023034	SAMN53075907
SC2023035	SAMN53075908
SC2023036	SAMN53075909
SC2023037	SAMN53075910
SC2023038	SAMN53075911
SC2023039	SAMN53075912
SC2023040	SAMN53075913
SC2023041	SAMN53075914
SC2023042	SAMN53075915
SC2023043	SAMN53075916
SC2023044	SAMN53075917
SC2023045	SAMN53075918
SC2023046	SAMN53075919
SC2023047	SAMN53075920
SC2023048	SAMN53075921
SC2023049	SAMN53075922
SC2023050	SAMN53075923
SC2023051	SAMN53075924
SC2023052	SAMN53075925
SC2023053	SAMN53075926
SC2023054	SAMN53075927
SC2023055	SAMN53075928
SC2023056	SAMN53075929
SC2023057	SAMN53075930
SC2023058	SAMN53075931
SC2023059	SAMN53075932
SC2023060	SAMN53075933
SC2023061	SAMN53075934
SC2023062	SAMN53075935
SC2023063	SAMN53075936
SC2023064	SAMN53075937
SC2023065	SAMN53075938
SC2023066	SAMN53075939
SC2023067	SAMN53075940
SC2023068	SAMN53075941
SC2023069	SAMN53075942
SC2023070	SAMN53075943
SC2023071	SAMN53075944
SC2023072	SAMN53075945
SC2023073	SAMN53075946
SC2023074	SAMN53075947
SC2023075	SAMN53075948
SC2023076	SAMN53075949
SC2023077	SAMN53075950
SC2023078	SAMN53075951
SC2023079	SAMN53075952
SC2023080	SAMN53075953
SC2023081	SAMN53075954
SC2023082	SAMN53075955
SC2023083	SAMN53075956
SC2023084	SAMN53075957
SC2023085	SAMN53075958
SC2023086	SAMN53075959
SC2023087	SAMN53075960
SC2023088	SAMN53075961
SC2023089	SAMN53075962
SC2023090	SAMN53075963
SC2023091	SAMN53075964
SC2023092	SAMN53075965
SC2023093	SAMN53075966
SC2023094	SAMN53075967
SC2023095	SAMN53075968
SC2023096	SAMN53075969
SC2023097	SAMN53075970
SC2023098	SAMN53075971
SC2023099	SAMN53075972
SC2023100	SAMN53075973
SC2023101	SAMN53075974
SC2023102	SAMN53075975
SC2023103	SAMN53075976
SC2023104	SAMN53075977
SC2023105	SAMN53075978
